# Supplementary material for: An Initial Survey on Occurrence, Fate, and Environmental Risk Assessment of Organophosphate Flame Retardants in Romanian Waterways
Source: J Xenobiot. 2023 Dec 22;14(1):31–50. doi: 10.3390/jox14010003 (PMC10801549; doi:10.3390/jox14010003)
Supplement: Supplementary file 1 [file jox-14-00003-s001.zip]

Archive with 1 entries (1 files):
- jox-2726107-supplementary.pdf
